# Supplementary material for: Impact of Three Different Algorithms for the Screening of SSc-PAH and Comparison with the Decisions of a Multidisciplinary Team
Source: Diagnostics (Basel). 2021 Sep 22;11(10):1738. doi: 10.3390/diagnostics11101738 (PMC8534432; doi:10.3390/diagnostics11101738)
Supplement: Supplementary file 1 [file diagnostics-11-01738-s001.zip]

Archive with 1 entries (1 files):
- diagnostics-1382294-supplementary.pdf
